# Supplementary material for: Antioxidant and Hepatoprotective Potential of Echinops ritro L. Extracts on Induced Oxidative Stress In Vitro/In Vivo
Source: Int J Mol Sci. 2023 Jun 10;24(12):9999. doi: 10.3390/ijms24129999 (PMC10298086; doi:10.3390/ijms24129999)
Supplement: Supplementary file 1 [file ijms-24-09999-s001.zip]

Archive with 1 entries (1 files):
- ijms-2409616-supplementary.pdf
